# Supplementary material for: Impact of an Interdisciplinary Educational Intervention on Healthcare Provider Knowledge and Beliefs Regarding Opioid Harm Reduction in Older Adults: A Pre-Post Survey Study
Source: Pharmacy (Basel). 2026 Jun 16;14(3):86. doi: 10.3390/pharmacy14030086 (PMC13306577; doi:10.3390/pharmacy14030086)
Supplement: Supplementary file 1 [file pharmacy-14-00086-s001.zip]

Archive with 2 entries (2 files):
- Supplemental File S1_survey instruments.pdf
- Supplemental File S2_TREND checklist.pdf
